# Supplementary material for: Refining biomarker-based clustering of cardiovascular inflammatory phenotypes in HIV using Recursive Feature Addition: A comparative evaluation approach
Source: PLoS Comput Biol. 2026 Apr 27;22(4):e1014209. doi: 10.1371/journal.pcbi.1014209 (PMC13119895; doi:10.1371/journal.pcbi.1014209)
Supplement: S1 Data — Compressed folder containing input biomarker matrices, random forest outputs, cluster assignments, bootstrap resampling results, and summary files used to generate Model 1 results. (ZIP) [file pcbi.1014209.s013.zip]

Archive with 12 entries (12 files):
- model_1_testData.rds
- model_1_trainData.rds
- model_1_train_split.rds
- model_1_predictions.rds
- model_1_baseline_model.rds
- __MACOSX/._model_1_baseline_model.rds
- filtered_biomarkers_model_1.rds
- __MACOSX/._filtered_biomarkers_model_1.rds
- model_1_vif_accuracy_kappa.rds
- model_1_importance_scores.rds
- __MACOSX/._model_1_importance_scores.rds
- model_1_performance_results.rds
