# Supplementary material for: Refining biomarker-based clustering of cardiovascular inflammatory phenotypes in HIV using Recursive Feature Addition: A comparative evaluation approach
Source: PLoS Comput Biol. 2026 Apr 27;22(4):e1014209. doi: 10.1371/journal.pcbi.1014209 (PMC13119895; doi:10.1371/journal.pcbi.1014209)
Supplement: S2 Data — Compressed folder containing input data, feature selection outputs, cluster solutions, bootstrap stability metrics, and regression results for recursive feature addition Model 2. (ZIP) [file pcbi.1014209.s014.zip]

Archive with 11 entries (11 files):
- CLUSTER_VAL_no_NA.rds
- __MACOSX/._CLUSTER_VAL_no_NA.rds
- Model_2_filtered_biomarkers.rds
- Model_2_vif_accuracy_kappa.rds
- Model_2_importance_scores.rds
- Model_2_performance_results.rds
- Model_2_test_labels.rds
- Model_2_train_labels.rds
- Model_2_test_data.rds
- Model_2_train_data.rds
- Model_2_baseline_rf_model.rds
