# Supplementary material for: Refining biomarker-based clustering of cardiovascular inflammatory phenotypes in HIV using Recursive Feature Addition: A comparative evaluation approach
Source: PLoS Comput Biol. 2026 Apr 27;22(4):e1014209. doi: 10.1371/journal.pcbi.1014209 (PMC13119895; doi:10.1371/journal.pcbi.1014209)
Supplement: S3 Data — Compressed folder containing greedy forward–backward feature selection outputs, cluster assignments, bootstrap analyses, and supporting files for recursive feature addition Model 3. (ZIP) [file pcbi.1014209.s015.zip]

Archive with 10 entries (10 files):
- model_3_selection_outputs.rds
- model_3_final_selected_markers.rds
- CLUSTER_VAL_no_NA.rds
- __MACOSX/._CLUSTER_VAL_no_NA.rds
- model_3_performance_results.rds
- model_3_test_labels.rds
- model_3_train_labels.rds
- model_3_test_data.rds
- model_3_train_data.rds
- model_3_baseline_rf_model.rds
