# Supplementary material for: Refining biomarker-based clustering of cardiovascular inflammatory phenotypes in HIV using Recursive Feature Addition: A comparative evaluation approach
Source: PLoS Comput Biol. 2026 Apr 27;22(4):e1014209. doi: 10.1371/journal.pcbi.1014209 (PMC13119895; doi:10.1371/journal.pcbi.1014209)
Supplement: S4 Data — Annotated R scripts implementing data preprocessing, imputation, principal component analysis, recursive feature addition strategies, clustering, bootstrap stability analyses, and regression modelling used across all three models. (ZIP) [file pcbi.1014209.s016.zip]

Archive with 8 entries (8 files):
- S3_Code_Model2.R
- __MACOSX/._S3_Code_Model2.R
- S4_Code_Model3.R
- __MACOSX/._S4_Code_Model3.R
- S2_Code_Model1.R
- __MACOSX/._S2_Code_Model1.R
- S1_Code_Baseline_PCA_Regression.R
- __MACOSX/._S1_Code_Baseline_PCA_Regression.R
