# Supplementary material for: Refining biomarker-based clustering of cardiovascular inflammatory phenotypes in HIV using Recursive Feature Addition: A comparative evaluation approach
Source: PLoS Comput Biol. 2026 Apr 27;22(4):e1014209. doi: 10.1371/journal.pcbi.1014209 (PMC13119895; doi:10.1371/journal.pcbi.1014209)
Supplement: S4 Data — Annotated R scripts implementing data preprocessing, imputation, principal component analysis, recursive feature addition strategies, clustering, bootstrap stability analyses, and regression modelling used across all three models. (ZIP) [file pcbi.1014209.s016.zip › S3_Code_Model2.R]

################################################################################
# Title: Model 2: Recursive Feature Addition for Biomarker-Based CVD Prediction in HIV
# Authors: Rachel MacCann et al.
# Corresponding author: rachel.maccann@ucdconnect.ie
# Date created: May 2025
# Software: R (tested on 4.3.2)
# Environment management: renv (tested on renv 1.1.x)
#
# Description:
# This script reproduces the analytical workflow for Model 2:
#   (1) Recursive Feature Addition (RFA) model development using random forest
#   (2) Principal Component Analysis (PCA) and hierarchical clustering
#   (3) Logistic regression analyses and visualization
#
# Notes on reproducibility:
# - The RFA workflow uses randomized elements (e.g., random forest, partitioning).
#   Fixed seeds are set throughout to improve reproducibility, however small
#   numerical differences can still arise between platforms or R versions.
# - We recommend restoring the project library via renv before running:
#     if (!requireNamespace("renv", quietly = TRUE)) install.packages("renv")
#     renv::restore()
#
# Required input files (place these in a local "data/" directory or adjust paths):
#   - data/cluster_data_model2.xlsx    # anonymised combined feature + cluster labels
#   - data/model_2_markers.xlsx        # biomarkers matrix (rows: samples, cols: biomarkers)
#   - data/metadata_lr.xlsx            # metadata used for regression analyses
#
# Outputs (written to "outputs/" directory; created if missing):
#   - outputs/model_2_performance_results.rds
#   - outputs/model_2_importance_scores.rds
#   - outputs/model_2_vif_accuracy_kappa.rds
#   - outputs/filtered_biomarkers_model_2.csv
#   - outputs/Biomarkers_model_2_heatmap.pdf
#   - outputs/cluster_allocation_model_2.xlsx
#   - outputs/Model_2_univariate_results_with_OR.docx
#   - outputs/Model_2_multivariate_results_with_OR.docx
#   - outputs/combined_forest_plot_CVD_model_2.png
#
################################################################################

# -----------------------------
# Reproducibility setup
# -----------------------------
# Restore project library (uncomment if using renv and renv.lock is present)
if (!requireNamespace("renv", quietly = TRUE)) {
  message("renv not installed; install with install.packages('renv') if you wish to restore the environment.")
} else {
  tryCatch({
    renv::restore(prompt = FALSE)
  }, error = function(e) {
    message("renv::restore() failed or renv.lock not found. Please ensure dependencies are installed as in the manuscript.")
  })
}

# Create outputs directory if it doesn't exist
if (!dir.exists("outputs")) dir.create("outputs")

# -----------------------------
# SECTION 1: Recursive Feature Addition Model Development (Model 2)
# -----------------------------
suppressPackageStartupMessages({
  library(randomForest)
  library(caret)
  library(mice)
  library(ggplot2)
  library(dplyr)
  library(readxl)
  library(irr)
  library(tibble)
  library(ranger)   # caret 'ranger' method
})

# Set reproducible RNG kind and top-level seed
set.seed(123)
RNGkind(kind = "L'Ecuyer-CMRG")

# ---- Input: adjust path if needed ----
cluster_excel_path <- "data/cluster_data_model2.xlsx"  # anonymised input (combined clusters + features)
if (!file.exists(cluster_excel_path)) stop("Missing input file: data/cluster_data_model2.xlsx")

CLUSTER_VAL_full <- readxl::read_excel(cluster_excel_path)
CLUSTER_VAL_full <- as.data.frame(CLUSTER_VAL_full)
# Expect column 'Code' and cluster label column named 'clust' or similar. Adjust below if different.
if (!"Code" %in% colnames(CLUSTER_VAL_full)) stop("Input must contain a 'Code' column with sample IDs.")

# Example: remove any trailing index columns if present - adjust as required by your data
# CLUSTER_VAL_full <- CLUSTER_VAL_full[ , !(colnames(CLUSTER_VAL_full) %in% c("X57", "X58"))]

# Prepare data: assume cluster allocation column named 'clust' exists in input; rename to 'Clusters' and factorize
if (!"clust" %in% colnames(CLUSTER_VAL_full)) {
  stop("Expected column 'clust' with cluster labels in input data.")
}
CLUSTER_VAL_full <- CLUSTER_VAL_full %>% dplyr::rename(Clusters = clust)
CLUSTER_VAL_full$Clusters <- factor(CLUSTER_VAL_full$Clusters, levels = sort(unique(CLUSTER_VAL_full$Clusters)),
                                    labels = paste0("Cluster_", seq_len(length(unique(CLUSTER_VAL_full$Clusters)))))

# Optionally save an anonymised RDS for future runs
if (!dir.exists("data")) dir.create("data")
saveRDS(CLUSTER_VAL_full, file = "data/cluster_data_model2.rds")

# Define initial feature names - adjust if actual column names differ
initial_features <- paste0("Marker", 1:24)
candidate_biomarkers <- paste0("Marker", 25:55)

# Validate required columns
required_cols <- c("Code", "Clusters", initial_features)
missing_cols <- setdiff(required_cols, colnames(CLUSTER_VAL_full))
if (length(missing_cols) > 0) stop("Missing required columns in input: ", paste(missing_cols, collapse = ", "))

# Baseline train/test split (70/30 stratified)
set.seed(123)
target <- CLUSTER_VAL_full$Clusters
trainIndex <- createDataPartition(target, p = 0.7, list = FALSE)
trainData <- CLUSTER_VAL_full[trainIndex, initial_features]
testData  <- CLUSTER_VAL_full[-trainIndex, initial_features]
trainLabels <- target[trainIndex]
testLabels  <- target[-trainIndex]

# Baseline random forest
set.seed(123)
rf_model <- randomForest(x = trainData, y = as.factor(trainLabels), ntree = 500, importance = TRUE)
baseline_preds <- predict(rf_model, newdata = testData)
baseline_accuracy <- mean(baseline_preds == testLabels)
cat("Baseline Accuracy:", baseline_accuracy, "\n")
baseline_kappa <- irr::kappa2(data.frame(baseline_preds, testLabels))$value
cat("Baseline Kappa:", baseline_kappa, "\n")

# Save baseline artifacts
saveRDS(rf_model, file = "outputs/baseline_rf_model_model2.rds")
saveRDS(trainData, file = "outputs/train_data_model2.rds")
saveRDS(testData, file = "outputs/test_data_model2.rds")
saveRDS(trainLabels, file = "outputs/train_labels_model2.rds")
saveRDS(testLabels, file = "outputs/test_labels_model2.rds")

# Initialize storage
biomarkers <- candidate_biomarkers
n_bio <- length(biomarkers)
accuracy_results <- numeric(n_bio)
kappa_results <- numeric(n_bio)
importance_results <- vector("list", n_bio)
num_features_results <- numeric(n_bio)

# Loop: independent single-marker addition (Model 2 style)
for (i in seq_along(biomarkers)) {
  set.seed(1234 + i)
  current_features <- c(initial_features, biomarkers[i])
  
  # Recreate stratified split per iteration for consistency
  set.seed(1234 + i)
  idx <- createDataPartition(CLUSTER_VAL_full$Clusters, p = 0.7, list = FALSE)
  train_iter <- CLUSTER_VAL_full[idx, ]
  test_iter  <- CLUSTER_VAL_full[-idx, ]
  
  set.seed(1234 + i)
  trctrl <- trainControl(method = "cv", number = 3, savePredictions = "final", classProbs = TRUE)
  
  formula <- as.formula(paste("Clusters ~", paste(current_features, collapse = " + ")))
  model_rf <- caret::train(formula, data = train_iter, method = "ranger", trControl = trctrl, importance = "permutation", na.action = na.exclude)
  
  preds <- predict(model_rf, newdata = test_iter)
  cm <- caret::confusionMatrix(data = preds, reference = test_iter$Clusters)
  
  accuracy_results[i] <- as.numeric(cm$overall['Accuracy'])
  kappa_results[i] <- as.numeric(cm$overall['Kappa'])
  num_features_results[i] <- length(current_features)
  
  imp <- varImp(model_rf, scale = FALSE)
  imp_df <- as.data.frame(imp$importance)
  imp_df$Biomarker <- rownames(imp_df)
  importance_scores <- imp_df %>% dplyr::filter(Biomarker %in% biomarkers)
  importance_results[[i]] <- importance_scores
}

# Combine results
results <- data.frame(Biomarker = biomarkers, Accuracy = accuracy_results, Kappa = kappa_results, NumFeatures = num_features_results, stringsAsFactors = FALSE)
importance_df <- dplyr::bind_rows(importance_results, .id = "iteration")

# Calculate percentage importance per biomarker across iterations
importance_df <- importance_df %>% dplyr::mutate(Percentage = Overall / sum(Overall, na.rm = TRUE) * 100)
importance_df <- importance_df %>% dplyr::arrange(dplyr::desc(Percentage)) %>% dplyr::mutate(Biomarker = factor(Biomarker, levels = unique(Biomarker)))

vif_accuracy_kappa <- merge(importance_df %>% dplyr::select(-iteration), results, by = "Biomarker")
colnames(vif_accuracy_kappa)[colnames(vif_accuracy_kappa) == "Overall"] <- "VIF"
colnames(vif_accuracy_kappa)[colnames(vif_accuracy_kappa) == "Percentage"] <- "VIF Percentage Importance"

# Threshold-based filtering (adjust thresholds as per manuscript)
median_percentage <- median(vif_accuracy_kappa$`VIF Percentage Importance`, na.rm = TRUE)

filtered_biomarkers <- vif_accuracy_kappa %>% dplyr::filter(`VIF Percentage Importance` >median_percentage, Accuracy > 0.80, Kappa > 0.75)

# Save outputs
saveRDS(results, file = "outputs/model_2_performance_results.rds")
saveRDS(importance_df, file = "outputs/model_2_importance_scores.rds")
saveRDS(vif_accuracy_kappa, file = "outputs/model_2_vif_accuracy_kappa.rds")
write.csv(filtered_biomarkers, file = "outputs/filtered_biomarkers_model_2.csv", row.names = FALSE)

# Optionally snapshot renv (commented out)
# if (requireNamespace("renv", quietly = TRUE)) renv::snapshot()

# Create a basic importance plot and save
suppressPackageStartupMessages(library(ggplot2))
if (nrow(importance_df) > 0) {
  p <- ggplot(importance_df, aes(x = Biomarker, y = Percentage)) +
    geom_col() +
    coord_flip() +
    labs(title = "Biomarker Percentage Importance (Model 2)", x = "Biomarker", y = "Percentage Importance") +
    theme_minimal()
  ggsave(filename = "outputs/RFA_ordered_vif_individual_biomarkers_model2.png", plot = p, width = 10, height = 6, dpi = 300)
}

# -----------------------------
# SECTION 2: PCA and Hierarchical Clustering (Model 2)
# -----------------------------
suppressPackageStartupMessages({
  library(FactoMineR)
  library(factoextra)
  library(ComplexHeatmap)
  library(readxl)
  library(writexl)
  library(tibble)
})

pca_input_path <- "data/model_2_markers.xlsx"
if (!file.exists(pca_input_path)) stop("Missing input file: data/model_2_markers.xlsx")
icat_biomarkers <- readxl::read_excel(pca_input_path)
icat_biomarkers <- as.data.frame(icat_biomarkers)
if (!"ICRCode" %in% colnames(icat_biomarkers)) stop("model_2_markers.xlsx must include an 'ICRCode' column.")
rownames(icat_biomarkers) <- icat_biomarkers$ICRCode
icat_biomarkers <- icat_biomarkers[, !(colnames(icat_biomarkers) %in% "ICRCode")]

biomarkers_pca <- FactoMineR::PCA(icat_biomarkers, scale.unit = TRUE, graph = FALSE)
hc <- FactoMineR::HCPC(biomarkers_pca, consol = TRUE, nb.clust = -1, graph = FALSE)

mat <- scale(as.matrix(icat_biomarkers))
o1 <- hclust(dist(t(mat)))
x <- hc$data.clust$clust

# Save cluster allocations
cluster_df <- as.data.frame(hc$data.clust)
cluster_df <- tibble::rownames_to_column(cluster_df, "ID")
writexl::write_xlsx(cluster_df[, c("ID","clust")], "outputs/cluster_allocation_model_2.xlsx")

# Heatmap to PDF
pdf(file = "outputs/Biomarkers_model_2_heatmap.pdf", height = 14, width = 25)
ComplexHeatmap::Heatmap(mat, split = x, show_row_names = FALSE,
                        row_title = NULL, column_order = get_order(o1),
                        row_gap = grid::unit(0.5, "mm"),
                        column_names_gp = grid::gpar(fontsize = 12),
                        heatmap_legend_param = list(legend_direction = "horizontal", title = "z-score color key"),
                        left_annotation = ComplexHeatmap::rowAnnotation(foo = ComplexHeatmap::anno_block(gp = grid::gpar(fill = 0),
                                                                                                     labels = paste0("C", x),
                                                                                                     labels_gp = grid::gpar(col = "black", fontsize = 12))))
dev.off()

###############################################################################
# 3. Cluster Characterisation
###############################################################################

# Load anonymized metadata (de-identified demographic/clinical data)
metadata_path <- "data/metadata_clustered_model2.xlsx"
if (!file.exists(metadata_path)) stop("Missing input file: data/metadata_clustered_model1.xlsx")

model_2 <- read_excel(metadata_path)

model_2 <- merge(model_2, cluster_table, by = "ID")

# Summary table by cluster
metadata_summary <- model_2 %>%
  tbl_summary(by = "Cluster", missing = "no") %>%
  add_p(pvalue_fun = ~ style_pvalue(.x, digits = 2)) %>%
  modify_caption("**Table 1. Participant characteristics by biomarker cluster**") %>%
  bold_labels()

metadata_summary %>% as_gt() %>% 
  gt::gtsave(filename = "Model_2_Table_Cluster_Characteristics.docx")

# -----------------------------
# SECTION 4: Regression Analyses and Visualization (Model 2)
# -----------------------------
suppressPackageStartupMessages({
  library(dplyr)
  library(broom)
  library(car)
  library(readxl)
  library(mice)
  library(flextable)
  library(officer)
  library(ggplot2)
})

# Convert variables to factors as needed
factor_vars <- c("Sex", "Race", "Smoking", "MSM", "Diabetes", "Dyslipidaemia", "Hypertension", "StatinUse", "CVD_all", "Geography", "HIVStatus")
model_2 <- model_2 %>% mutate(across(all_of(factor_vars), as.factor))

# -----------------------------
# Relevel cluster and smoking variables
# -----------------------------
model_2$clust <- relevel(factor(model_2$clust), ref = "1")
model_2$Smoking <- relevel(factor(model_2$Smoking), ref = "Non-smoker")

# -----------------------------
# Load ASCVD 10-year risk data
# -----------------------------
ascvd_df <- read_excel("df_ascvd.xlsx")

# Create combined cohort–HIV variable
model_2$Geography <- as.factor(model_2$Geography)
model_2$HIVStatus <- as.factor(model_2$HIVStatus)
model_2$CohortHIV <- interaction(model_2$Geography, model_2$HIVStatus, sep = "_")

# Merge ASCVD risk into dataset
model_2 <- model_2 %>%
  left_join(ascvd_df %>% select(ID, ascvd_10yr_risk), by = "ID")

# -----------------------------
# Univariate logistic regression
# -----------------------------
variables_of_interest <- c("clust", "Age", "Smoking", "BMI", "Dyslipidaemia", "Trigs", "Diabetes", "CohortHIV")
univ_results <- list()

for (var in variables_of_interest) {
  formula <- as.formula(paste("CVD_all ~", var))
  model <- glm(formula, data = model_2, family = binomial)
  univ_results[[var]] <- tidy(model, conf.int = TRUE, exponentiate = TRUE)
}

univ_df <- bind_rows(univ_results, .id = "Variable")
write.csv(univ_df, "outputs/model2_Data_Univariate_Logistic_Results.csv", row.names = FALSE)

# Export univariate results to Word
univariate_flex_table <- flextable(univ_df) %>%
  set_table_properties(width = 0.8, layout = "autofit")
doc <- read_docx() %>%
  body_add_par("Univariate Analysis Results with Odds Ratios for CVD", style = "heading 1") %>%
  body_add_flextable(univariate_flex_table)
print(doc, target = "outputs/CVD_model2_univariate_results_with_OR.docx")

# -----------------------------
# Adjusted logistic regression
# -----------------------------
model_cohort <- glm(CVD_all ~ clust + Age + BMI + Smoking + Sex + Dyslipidaemia,
                    data = model_2, family = binomial)

model_summary <- tidy(model_cohort, conf.int = TRUE, exponentiate = TRUE) %>%
  mutate(p.value = format.pval(p.value, digits = 4),
         conf.low = round(conf.low, 4),
         conf.high = round(conf.high, 4))

results_table_adjusted <- model_summary %>%
  select(term, estimate, p.value, conf.low, conf.high) %>%
  rename(Coefficient = estimate, `P Value` = p.value, `CI Lower` = conf.low, `CI Upper` = conf.high)

# Export adjusted results to Word
multivariate_flex_table <- flextable(results_table_adjusted) %>%
  set_table_properties(width = 0.8, layout = "autofit")
doc <- read_docx() %>%
  body_add_par("Multivariate Analysis Results with Odds Ratios for CVD (Model 2)", style = "heading 1") %>%
  body_add_flextable(multivariate_flex_table)
print(doc, target = "outputs/CVD_model2_multivariate_results_with_OR.docx")

# -----------------------------
# Sensitivity Analyses (CohortHIV fixed/random effects)
# -----------------------------
run_sensitivity_analyses <- function(data, cluster_var = "clust", cohort_var = "CohortHIV") {
  
  message("=== Running Sensitivity Analyses: Effect of CohortHIV on Cluster–CVD Associations ===")
  
  # Define the base formula (same across all models)
  base_formula <- as.formula("CVD_all ~ clust + Age + Smoking + Sex + BMI + Dyslipidaemia")
  
  all_results <- list()
  all_aic <- list()
  
  # --- 1. Main (Pooled) Model - no cohort adjustment
  main_model <- glm(base_formula, data = data, family = binomial)
  main_summary <- broom::tidy(main_model, conf.int = TRUE, exponentiate = TRUE) %>%
    dplyr::filter(grepl(cluster_var, term)) %>%
    dplyr::mutate(Model = "Main (Pooled)") %>%
    dplyr::select(Model, term, estimate, conf.low, conf.high, p.value)
  
  # --- 2. Fixed CohortHIV Model
  fixed_formula <- update(base_formula, paste0(". ~ . + ", cohort_var))
  fixed_model <- glm(fixed_formula, data = data, family = binomial)
  fixed_summary <- broom::tidy(fixed_model, conf.int = TRUE, exponentiate = TRUE) %>%
    dplyr::filter(grepl(cluster_var, term)) %>%
    dplyr::mutate(Model = "Fixed CohortHIV") %>%
    dplyr::select(Model, term, estimate, conf.low, conf.high, p.value)
  
  # --- 3. Random Intercept Model (CohortHIV)
  random_formula <- reformulate(
    termlabels = c(attr(terms(base_formula), "term.labels"), paste0("(1|", cohort_var, ")")),
    response = as.character(base_formula[[2]])
  )
  random_model <- lme4::glmer(random_formula, data = data, family = binomial)
  random_summary <- broom.mixed::tidy(random_model, conf.int = TRUE, effects = "fixed", exponentiate = TRUE) %>%
    dplyr::filter(grepl(cluster_var, term)) %>%
    dplyr::mutate(Model = "Random Intercept (CohortHIV)") %>%
    dplyr::select(Model, term, estimate, conf.low, conf.high, p.value)
  
  # --- Combine results
  combined_results <- dplyr::bind_rows(main_summary, fixed_summary, random_summary) %>%
    dplyr::mutate(across(c(estimate, conf.low, conf.high), \(x) round(x, 2)),
                  p.value = signif(p.value, 3))
  
  # --- Store AIC values
  aic_values <- data.frame(
    Model = c("Main (Pooled)", "Fixed CohortHIV", "Random Intercept (CohortHIV)"),
    AIC = c(AIC(main_model), AIC(fixed_model), AIC(random_model))
  )
  
  list(
    model_results = combined_results,
    aic = aic_values
  )
}

# --- Run the CohortHIV sensitivity analysis ---
sensitivity_outputs <- run_sensitivity_analyses(
  data = model_2,
  cluster_var = "clust",
  cohort_var = "CohortHIV"
)

# View results
sensitivity_outputs$model_results
sensitivity_outputs$aic

# Optionally save to Excel
writexl::write_xlsx(
  list(
    "Model_Results" = sensitivity_outputs$model_results,
    "AIC_Values" = sensitivity_outputs$aic
  ),
  path = "model_2_CohortHIV_sensitivity_analysis_results.xlsx"
)

################################################################################
# End of S3_Code_Model2.R
################################################################################
