# Supplementary material for: Refining biomarker-based clustering of cardiovascular inflammatory phenotypes in HIV using Recursive Feature Addition: A comparative evaluation approach
Source: PLoS Comput Biol. 2026 Apr 27;22(4):e1014209. doi: 10.1371/journal.pcbi.1014209 (PMC13119895; doi:10.1371/journal.pcbi.1014209)
Supplement: S4 Data — Annotated R scripts implementing data preprocessing, imputation, principal component analysis, recursive feature addition strategies, clustering, bootstrap stability analyses, and regression modelling used across all three models. (ZIP) [file pcbi.1014209.s016.zip › S4_Code_Model3.R]

################################################################################
# Title: Model 3: Recursive Feature Addition for Biomarker-Based CVD Prediction in HIV
# Authors: Rachel MacCann et al.
# Corresponding author: rachel.maccann@ucdconnect.ie
# Date created: May 2025
# Software: R (tested on 4.3.2)
# Environment management: renv (tested on renv 1.1.x)
#
# Description:
# This script reproduces the analytical workflow for Model 3:
#   (1) Recursive Feature Addition (forward addition + backward elimination)
#   (2) Principal Component Analysis (PCA) and hierarchical clustering
#   (3) Logistic regression analyses and visualization
#
# Notes on reproducibility:
# - The RFA workflow uses randomized elements (e.g., random forest, partitioning).
#   Fixed seeds are set throughout to improve reproducibility, however small
#   numerical differences can still arise between platforms or R versions.
# - We recommend restoring the project library via renv before running:
#     if (!requireNamespace("renv", quietly = TRUE)) install.packages("renv")
#     renv::restore()
#
# Required input files (place these in a local "data/" directory or adjust paths):
#   - data/cluster_data_model3.rds         # anonymised feature matrix with cluster labels (or .xlsx)
#   - data/model_3_biomarkers.xlsx         # biomarkers matrix (rows: samples, cols: biomarkers)
#   - data/metadata_lr.xlsx                # metadata used for regression analyses
#
# Outputs (written to "outputs/" directory; created if missing):
#   - outputs/forward_selection_accuracy_log.csv
#   - outputs/backward_elimination_performance_log.csv
#   - outputs/final_selected_markers.rds
#   - outputs/model_selection_outputs.rds
#   - outputs/Biomarkers_model_3_heatmap.pdf
#   - outputs/cluster_allocation_model_3.xlsx
#   - outputs/Model_3_univariate_results_with_OR.docx
#   - outputs/Model_3_multivariate_results_with_OR.docx
#   - outputs/combined_forest_plot_CVD_model_3.png
#   - outputs/session_info_model_3.txt
#
################################################################################

# -----------------------------
# Reproducibility setup
# -----------------------------
# Restore project library (uncomment if using renv and renv.lock is present)
if (!requireNamespace("renv", quietly = TRUE)) {
  message("renv not installed; install with install.packages('renv') if you wish to restore the environment.")
} else {
  tryCatch({
    renv::restore(prompt = FALSE)
  }, error = function(e) {
    message("renv::restore() failed or renv.lock not found. Please ensure dependencies are installed as in the manuscript.")
  })
}

# Create outputs directory if it doesn't exist
if (!dir.exists("outputs")) dir.create("outputs")
if (!dir.exists("data")) dir.create("data")

# -----------------------------
# SECTION 1: Recursive Feature Addition Model Development (Model 3)
# -----------------------------
suppressPackageStartupMessages({
  library(randomForest)
  library(caret)
  library(mice)
  library(ggplot2)
  library(dplyr)
  library(readxl)
  library(irr)
  library(tibble)
})

# Set reproducible RNG kind and top-level seed
set.seed(123)
RNGkind(kind = "L'Ecuyer-CMRG")

# ---- Input: adjust path if needed ----
cluster_rds_path <- "data/cluster_data_model3.rds"  # or provide .xlsx and convert
if (!file.exists(cluster_rds_path)) {
  message("Warning: data/cluster_data_model3.rds not found. If you have an .xlsx input, save it as data/cluster_data_model3.rds or adjust the path.")
}
# If RDS exists, read it; otherwise expect user to place appropriate files in data/
if (file.exists(cluster_rds_path)) {
  CLUSTER_VAL_no_NA <- readRDS(cluster_rds_path)
} else {
  stop("Missing required input: data/cluster_data_model3.rds")
}

# Remove potential index column if present
if ("X1" %in% colnames(CLUSTER_VAL_no_NA)) CLUSTER_VAL_no_NA <- CLUSTER_VAL_no_NA[, !(colnames(CLUSTER_VAL_no_NA) %in% "X1")]

# Define feature names (adjust if your column names differ)
initial_features <- paste0("Marker", 1:24)
remaining_features <- paste0("Marker", 25:55)
all_features <- paste0("Marker", 1:55)

# Basic checks
required_cols <- c(all_features, "Clusters")
missing_cols <- setdiff(required_cols, colnames(CLUSTER_VAL_no_NA))
if (length(missing_cols) > 0) stop("Missing required columns in cluster data: ", paste(missing_cols, collapse = ", "))

# Prepare training/test sets (using saved train/test artifacts if present)
set.seed(123)
trainIndex <- createDataPartition(CLUSTER_VAL_no_NA$Clusters, p = 0.7, list = FALSE)

# If pre-saved train/test files exist, prefer them; otherwise create
if (file.exists("data/train_data_model3.rds") && file.exists("data/test_data_model3.rds")) {
  trainData <- readRDS("data/train_data_model3.rds")
  testData  <- readRDS("data/test_data_model3.rds")
  trainLabels <- readRDS("data/train_labels_model3.rds")
  testLabels  <- readRDS("data/test_labels_model3.rds")
} else {
  trainData <- CLUSTER_VAL_no_NA[trainIndex, all_features]
  testData  <- CLUSTER_VAL_no_NA[-trainIndex, all_features]
  trainLabels <- CLUSTER_VAL_no_NA$Clusters[trainIndex]
  testLabels  <- CLUSTER_VAL_no_NA$Clusters[-trainIndex]
  # Optionally save for reproducibility
  saveRDS(trainData, file = "data/train_data_model3.rds")
  saveRDS(testData, file = "data/test_data_model3.rds")
  saveRDS(trainLabels, file = "data/train_labels_model3.rds")
  saveRDS(testLabels, file = "data/test_labels_model3.rds")
}

# Initial model: this initial model is based on the biomarkers 1 to 24 previously associated with CVD and the same initial model used in all 3 tested models. If saved in the first model, can read it; otherwise train
if (file.exists("data/baseline_rf_model_model3.rds")) {
  rf_model <- readRDS("data/baseline_rf_model_model3.rds")
} else {
  set.seed(123)
  rf_model <- randomForest(x = trainData[, initial_features], y = as.factor(trainLabels), ntree = 500, importance = TRUE)
  saveRDS(rf_model, file = "outputs/baseline_rf_model_model3.rds")
}

# Baseline predictions and metrics
baseline_preds <- predict(rf_model, newdata = testData[, initial_features])
baseline_accuracy <- mean(baseline_preds == testLabels)
cat("Baseline Accuracy:", baseline_accuracy, "\n")
baseline_kappa <- irr::kappa2(data.frame(baseline_preds, testLabels))$value
cat("Baseline Kappa:", baseline_kappa, "\n")

# Prepare full train/test frames for forward/backward selection (include Clusters column)
trainData_full <- CLUSTER_VAL_no_NA[trainIndex, c(all_features, "Clusters")]
testData_full  <- CLUSTER_VAL_no_NA[-trainIndex, c(all_features, "Clusters")]

# === FORWARD ADDITION (greedy: add the marker that improves accuracy) ===
round_num <- 1
improvement <- TRUE
best_acc <- baseline_accuracy
current_features <- initial_features
remaining_features <- paste0("Marker", 25:55)
added_markers <- character()
accuracy_log <- data.frame(Round = integer(), AddedMarker = character(), Accuracy = numeric(), stringsAsFactors = FALSE)

while (improvement && length(remaining_features) > 0) {
  temp_best_acc <- best_acc
  best_marker <- NULL
  
  for (marker in remaining_features) {
    temp_features <- c(current_features, marker)
    set.seed(123 + round_num) # per-iteration seed for reproducibility
    rf_tmp <- randomForest(Clusters ~ ., data = trainData_full[, c(temp_features, "Clusters")], ntree = 500)
    preds_tmp <- predict(rf_tmp, newdata = testData_full[, temp_features])
    acc <- mean(preds_tmp == testData_full$Clusters)
    
    if (acc >= temp_best_acc) {
      temp_best_acc <- acc
      best_marker <- marker
    }
  }
  
  if (!is.null(best_marker)) {
    current_features <- c(current_features, best_marker)
    remaining_features <- setdiff(remaining_features, best_marker)
    best_acc <- temp_best_acc
    added_markers <- c(added_markers, best_marker)
    
    accuracy_log <- rbind(accuracy_log, data.frame(Round = round_num, AddedMarker = best_marker, Accuracy = best_acc, stringsAsFactors = FALSE))
    cat("Round", round_num, "- Added", best_marker, ": Accuracy =", round(best_acc, 4), "\n")
    round_num <- round_num + 1
  } else {
    cat("No further improvement found in forward selection.\n")
    improvement <- FALSE
  }
}

# Save forward selection log
write.csv(accuracy_log, file = "outputs/forward_selection_accuracy_log.csv", row.names = FALSE)

# === BACKWARD ELIMINATION (attempt to remove added markers if accuracy non-decreasing) ===
cat("\n--- Starting Backward Elimination ---\n")
performance <- data.frame(NumFeatures = integer(), Accuracy = numeric(), MarkerChange = character(), stringsAsFactors = FALSE)
backward_best_acc <- best_acc
# markers added during forward phase
added_markers <- setdiff(current_features, paste0("Marker", 1:24))

# iterate in reverse order
for (marker in rev(added_markers)) {
  reduced_features <- setdiff(current_features, marker)
  set.seed(123 + which(added_markers == marker))
  rf_tmp <- randomForest(Clusters ~ ., data = trainData_full[, c(reduced_features, "Clusters")], ntree = 500)
  preds_tmp <- predict(rf_tmp, newdata = testData_full[, reduced_features])
  acc <- mean(preds_tmp == testData_full$Clusters)
  
  if (acc >= backward_best_acc) {
    current_features <- reduced_features
    backward_best_acc <- acc
    performance <- rbind(performance, data.frame(NumFeatures = length(current_features), Accuracy = acc, MarkerChange = paste0("Removed_", marker), stringsAsFactors = FALSE))
    cat("Removed", marker, ": Accuracy improved to", round(acc, 4), "\n")
  } else {
    cat("Kept", marker, ": Accuracy =", round(acc, 4), "\n")
  }
}

# Final outputs
cat("\nFinal Accuracy after backward elimination:", round(backward_best_acc, 4), "\n")
cat("Selected Markers:\n")
print(current_features)

write.csv(performance, file = "outputs/backward_elimination_performance_log.csv", row.names = FALSE)
saveRDS(current_features, file = "outputs/final_selected_markers.rds")

results_list <- list(
  accuracy_log = accuracy_log,
  performance_log = performance,
  selected_features = current_features,
  final_accuracy = backward_best_acc,
  rf_model = rf_model
)
saveRDS(results_list, file = "outputs/model_selection_outputs.rds")

# -----------------------------
# SECTION 2: PCA and Hierarchical Clustering (Model 3)
# -----------------------------
suppressPackageStartupMessages({
  library(FactoMineR)
  library(factoextra)
  library(ComplexHeatmap)
  library(readxl)
  library(writexl)
  library(tibble)
})

pca_input_path <- "data/model_3_biomarkers.xlsx"
if (!file.exists(pca_input_path)) stop("Missing input file: data/model_3_biomarkers.xlsx")
icat_biomarkers <- readxl::read_excel(pca_input_path)
icat_biomarkers <- as.data.frame(icat_biomarkers)
if (!"Code" %in% colnames(icat_biomarkers)) stop("model_3_biomarkers.xlsx must include a 'Code' column.")
rownames(icat_biomarkers) <- icat_biomarkers$Code
icat_biomarkers <- icat_biomarkers[, !(colnames(icat_biomarkers) %in% "Code")]

biomarkers_pca <- FactoMineR::PCA(icat_biomarkers, scale.unit = TRUE, graph = FALSE)
hc <- FactoMineR::HCPC(biomarkers_pca, consol = TRUE, nb.clust = -1, graph = FALSE)

mat <- scale(as.matrix(icat_biomarkers))
o1 <- hclust(dist(t(mat)))
x <- hc$data.clust$clust

# Save cluster allocations
cluster_df <- as.data.frame(hc$data.clust)
cluster_df <- tibble::rownames_to_column(cluster_df, "ID")
writexl::write_xlsx(cluster_df[, c("ID","clust")], "outputs/cluster_allocation_model_3.xlsx")

# Draw heatmap and save to PDF
pdf(file = "outputs/Biomarkers_model_3_heatmap.pdf", height = 14, width = 25)
ComplexHeatmap::Heatmap(mat, split = x, show_row_names = FALSE,
                        row_title = NULL, column_order = get_order(o1),
                        row_gap = grid::unit(0.5, "mm"),
                        column_names_gp = grid::gpar(fontsize = 12),
                        heatmap_legend_param = list(legend_direction = "horizontal", title = "z-score color key"),
                        left_annotation = ComplexHeatmap::rowAnnotation(foo = ComplexHeatmap::anno_block(gp = grid::gpar(fill = 0),
                                                                                                     labels = paste0("C", x),
                                                                                                     labels_gp = grid::gpar(col = "black", fontsize = 12))))
dev.off()

# -----------------------------
# SECTION 3: Regression Analyses and Visualization (Model 3)
# -----------------------------
---- Input: metadata for regression ----
  metadata_path <- "data/metadata_lr.xlsx"
if (!file.exists(metadata_path)) stop("Missing input file: data/metadata_lr.xlsx")
metadata <- readxl::read_excel(metadata_path)
metadata <- as.data.frame(metadata)
rownames(metadata) <- metadata$ID

# Merge cluster allocations with metadata
cluster_alloc <- readxl::read_excel("outputs/cluster_allocation_model_3.xlsx")
cluster_alloc <- as.data.frame(cluster_alloc)
colnames(cluster_alloc)[1] <- "ID"
model_3 <- merge(cluster_alloc, metadata, by = "ID")

# Convert variables to factors
factor_vars <- c("Sex", "Race", "Smoking", "MSM", "Diabetes",
                 "Dyslipidaemia", "Hypertension", "StatinUse",
                 "CVD_all", "Geography", "HIVStatus")
model_3 <- model_3 %>% mutate(across(all_of(factor_vars), as.factor))

# Relevel cluster variable and Smoking variable
model_3$clust <- relevel(factor(model_3$clust), ref = "1")
model_3$Smoking <- relevel(factor(model_3$Smoking), ref = "Non-smoker")

# Create combined cohort–HIV variable
model_3$CohortHIV <- interaction(model_3$Geography, model_3$HIVStatus, sep = "_")

# --- Univariate logistic regressions for CVD_all ---
variables_of_interest <- c("clust", "Age", "Smoking", "BMI",
                           "Dyslipidaemia", "Trigs", "Diabetes", "CohortHIV")

univ_results <- list()
for (var in variables_of_interest) {
  formula <- as.formula(paste("CVD_all ~", var))
  model <- glm(formula, data = model_3, family = binomial)
  univ_results[[var]] <- tidy(model, conf.int = TRUE, exponentiate = TRUE)
}
univ_df <- bind_rows(univ_results, .id = "Variable")

# Export univariate results
univariate_flex_table <- flextable(univ_df) %>%
  set_table_properties(width = 0.8, layout = "autofit")
doc <- read_docx() %>%
  body_add_par("Univariate Analysis Results with Odds Ratios for CVD (Model 3)", style = "heading 1") %>%
  body_add_flextable(univariate_flex_table)
print(doc, target = "outputs/Model_3_CVD_univariate_results_with_OR.docx")

# --- Multivariate adjusted logistic regression ---
model_adjusted <- glm(CVD_all ~ clust + Age + BMI + Smoking + Sex + Dyslipidaemia,
                      data = model_3, family = binomial)

model_summary <- tidy(model_adjusted, conf.int = TRUE, exponentiate = TRUE) %>%
  mutate(p.value = format.pval(p.value, digits = 4),
         conf.low = round(conf.low, 4),
         conf.high = round(conf.high, 4))

results_table_adjusted <- model_summary %>%
  select(term, estimate, p.value, conf.low, conf.high) %>%
  rename(OddsRatio = estimate, `P Value` = p.value,
         `CI Lower` = conf.low, `CI Upper` = conf.high)

multivariate_flex_table <- flextable(results_table_adjusted) %>%
  set_table_properties(width = 0.8, layout = "autofit")

doc <- read_docx() %>%
  body_add_par("Multivariate Logistic Regression Results with Odds Ratios for CVD (Model 3)", style = "heading 1") %>%
  body_add_flextable(multivariate_flex_table)
print(doc, target = "outputs/Model_3_CVD_multivariate_results_with_OR.docx")

# --- Sensitivity Analysis: Impact of CohortHIV ---
run_sensitivity_analyses <- function(data, cluster_var = "clust", cohort_var = "CohortHIV") {
  message("=== Running Sensitivity Analyses: Effect of CohortHIV on Cluster–CVD Associations ===")
  
  base_formula <- as.formula("CVD_all ~ clust + Age + Smoking + Sex + BMI + Dyslipidaemia")
  
  # 1. Main pooled model
  main_model <- glm(base_formula, data = data, family = binomial)
  main_summary <- tidy(main_model, conf.int = TRUE, exponentiate = TRUE) %>%
    filter(grepl(cluster_var, term)) %>%
    mutate(Model = "Main (Pooled)") %>%
    select(Model, term, estimate, conf.low, conf.high, p.value)
  
  # 2. Fixed-effect model
  fixed_formula <- update(base_formula, paste0(". ~ . + ", cohort_var))
  fixed_model <- glm(fixed_formula, data = data, family = binomial)
  fixed_summary <- tidy(fixed_model, conf.int = TRUE, exponentiate = TRUE) %>%
    filter(grepl(cluster_var, term)) %>%
    mutate(Model = "Fixed CohortHIV") %>%
    select(Model, term, estimate, conf.low, conf.high, p.value)
  
  # 3. Random intercept model
  random_formula <- reformulate(
    termlabels = c(attr(terms(base_formula), "term.labels"), paste0("(1|", cohort_var, ")")),
    response = as.character(base_formula[[2]])
  )
  random_model <- glmer(random_formula, data = data, family = binomial)
  random_summary <- broom.mixed::tidy(random_model, conf.int = TRUE, effects = "fixed", exponentiate = TRUE) %>%
    filter(grepl(cluster_var, term)) %>%
    mutate(Model = "Random Intercept (CohortHIV)") %>%
    select(Model, term, estimate, conf.low, conf.high, p.value)
  
  combined_results <- bind_rows(main_summary, fixed_summary, random_summary) %>%
    mutate(across(c(estimate, conf.low, conf.high), round, 2),
           p.value = signif(p.value, 3))
  
  aic_values <- data.frame(
    Model = c("Main (Pooled)", "Fixed CohortHIV", "Random Intercept (CohortHIV)"),
    AIC = c(AIC(main_model), AIC(fixed_model), AIC(random_model))
  )
  
  list(model_results = combined_results, aic = aic_values)
}

sensitivity_outputs <- run_sensitivity_analyses(data = model_3)
writexl::write_xlsx(
  list("Model_Results" = sensitivity_outputs$model_results,
       "AIC_Values" = sensitivity_outputs$aic),
  path = "outputs/Model_3_CohortHIV_sensitivity_analysis_results.xlsx"
)

# -----------------------------
# SECTION 4: ASCVD 10-Year Risk Evaluation
# -----------------------------
ascvd_path <- "data/df_ascvd.xlsx"
if (!file.exists(ascvd_path)) stop("Missing input file: data/df_ascvd.xlsx")
ascvd_df <- readxl::read_excel(ascvd_path)

model_3 <- model_3 %>%
  left_join(ascvd_df %>% select(ID, ascvd_10yr_risk), by = "ID")

# Summary by cluster
ascvd_summary <- model_3 %>%
  group_by(clust) %>%
  summarise(
    n = n(),
    median_ASCVD = median(ascvd_10yr_risk, na.rm = TRUE),
    IQR_lower = quantile(ascvd_10yr_risk, 0.25, na.rm = TRUE),
    IQR_upper = quantile(ascvd_10yr_risk, 0.75, na.rm = TRUE)
  )
print(ascvd_summary)

# Kruskal-Wallis test
kruskal_cluster <- kruskal.test(ascvd_10yr_risk ~ clust, data = model_3)
print(kruskal_cluster)

# Log-transform ASCVD for regression
model_3$log_ascvd <- log(model_3$ascvd_10yr_risk + 0.001)

# Univariate linear models
ascvd_vars <- c("clust", "Age", "Smoking", "BMI", "Dyslipidaemia", "Diabetes", "CohortHIV")
univ_ascvd_results <- list()
for (var in ascvd_vars) {
  formula <- as.formula(paste("log_ascvd ~", var))
  model <- lm(formula, data = model_3)
  univ_ascvd_results[[var]] <- tidy(model, conf.int = TRUE)
}
univ_ascvd_df <- bind_rows(univ_ascvd_results, .id = "Variable")

ascvd_univ_table <- flextable(univ_ascvd_df) %>%
  set_table_properties(width = 0.8, layout = "autofit")

doc <- read_docx() %>%
  body_add_par("Univariate Analysis Results for ASCVD 10-Year Risk", style = "heading 1") %>%
  body_add_flextable(ascvd_univ_table)
print(doc, target = "outputs/Model_3_ASCVD_univariate_results.docx")

# Multivariate model for ASCVD
multivar_ascvd <- lm(log_ascvd ~ clust + Age + Smoking + BMI + Dyslipidaemia + Sex, data = model_3)
multivar_ascvd_summary <- tidy(multivar_ascvd, conf.int = TRUE)

ascvd_multivar_table <- flextable(multivar_ascvd_summary) %>%
  set_table_properties(width = 0.8, layout = "autofit")

doc <- read_docx() %>%
  body_add_par("Multivariate Analysis Results for ASCVD 10-Year Risk", style = "heading 1") %>%
  body_add_flextable(ascvd_multivar_table)
print(doc, target = "outputs/Model_3_ASCVD_multivariate_results.docx")
# -----------------------------
# Reproducibility: session info and environment capture
# -----------------------------
si <- sessionInfo()
print(si)
capture.output(si, file = "outputs/session_info_model_3.txt")

################################################################################
# End of S1_Code_Model3.R
################################################################################
