# Supplementary material for: Refining biomarker-based clustering of cardiovascular inflammatory phenotypes in HIV using Recursive Feature Addition: A comparative evaluation approach
Source: PLoS Comput Biol. 2026 Apr 27;22(4):e1014209. doi: 10.1371/journal.pcbi.1014209 (PMC13119895; doi:10.1371/journal.pcbi.1014209)
Supplement: S4 Data — Annotated R scripts implementing data preprocessing, imputation, principal component analysis, recursive feature addition strategies, clustering, bootstrap stability analyses, and regression modelling used across all three models. (ZIP) [file pcbi.1014209.s016.zip › S2_Code_Model1.R]

################################################################################
# Title: Model 1: Recursive Feature Addition for Biomarker-Based CVD Prediction in HIV
# Authors: Rachel MacCann et al.
# Date created: May 2025
# Software: R (tested on 4.3.2)
# Environment management: renv (tested on renv 1.1.x)
#
# Description:
# This single script reproduces the analytical workflow for Model 1:
#   (1) Recursive Feature Addition (RFA) model development using random forest
#   (2) Principal Component Analysis (PCA) and hierarchical clustering
#   (3) Logistic regression analyses and visualisation
#
# Notes on reproducibility:
# - The RFA workflow uses randomised elements (eg. random forest, partitioning).
#   Fixed seeds are set throughout to improve reproducibility, however small
#   numerical differences can still arise between platforms or R versions.
# - We recommend restoring the project library via renv before running:
#     if (!requireNamespace("renv", quietly = TRUE)) install.packages("renv")
#     renv::restore()
#
# Required input files (place these in a local "data/" directory or adjust paths):
#   - data/cluster_data.rds            # anonymised feature matrix with cluster labels
#   - data/model_1_biomarkers.xlsx     # biomarkers matrix (rows: samples, cols: biomarkers). Our biomarkers were log transformed prior to workflow to to stabilise variance and approximate normality.
#   - data/metadata_lr.xlsx            # metadata used for regression analyses
#
# Outputs (written to "outputs/" directory; created if missing):
#   - outputs/model_1_performance_results.rds
#   - outputs/model_1_importance_scores.rds
#   - outputs/model_1_vif_accuracy_kappa.rds
#   - outputs/filtered_biomarkers_model_1.csv
#   - outputs/Biomarkers_model_1_heatmap.pdf
#   - outputs/cluster_allocation_model_1.xlsx
#   - outputs/model_1_univariate_results_with_OR.docx
#   - outputs/CVD_model_1_multivariate_results_with_OR.docx
#   - outputs/combined_forest_plot_CVD_model_1.png
#
################################################################################

# -----------------------------
# Reproducibility setup
# -----------------------------
# Restore project library (uncomment if using renv and renv.lock is present)
if (!requireNamespace("renv", quietly = TRUE)) {
  message("renv not installed; install with install.packages('renv') if you wish to restore the environment.")
} else {
  tryCatch({
    renv::restore(prompt = FALSE)
  }, error = function(e) {
    message("renv::restore() failed or renv.lock not found. Please ensure dependencies are installed as in the manuscript.")
  })
}

# Create outputs directory if it doesn't exist
if (!dir.exists("outputs")) dir.create("outputs")

# -----------------------------
# SECTION 1: Recursive Feature Addition Model Development (Model 1)
# -----------------------------
# Load required libraries
suppressPackageStartupMessages({
  library(randomForest)
  library(caret)
  library(mice)
  library(ggplot2)
  library(dplyr)
  library(readxl)
  library(irr)
  library(tibble)
  library(ranger)    # caret 'ranger' method
})

# Set reproducible RNG kind and top-level seed
set.seed(123)
RNGkind(kind = "L'Ecuyer-CMRG")

# ---- Input: adjust path if needed ----
# Place anonymised data files in a 'data/' directory.
cluster_rds_path <- "data/cluster_data.rds"          # originally: CLUSTER_VAL_no_NA.rds
if (!file.exists(cluster_rds_path)) stop("Missing input file: data/cluster_data.rds")

CLUSTER_VAL_no_NA <- readRDS(cluster_rds_path)
# If the dataset contains an index column, remove it (example)
if ("X1" %in% colnames(CLUSTER_VAL_no_NA)) CLUSTER_VAL_no_NA <- CLUSTER_VAL_no_NA[, !(colnames(CLUSTER_VAL_no_NA) %in% "X1")]

# Define initial and candidate features (placeholders used here)
initial_features <- paste0("Marker", 1:24)   # adjust if your column names differ
candidate_biomarkers <- paste0("Marker", 25:55)

# Ensure required columns exist
required_cols <- c(initial_features, "Clusters")
missing_cols <- setdiff(required_cols, colnames(CLUSTER_VAL_no_NA))
if (length(missing_cols) > 0) stop("Missing required columns in cluster_data.rds: ", paste(missing_cols, collapse = ", "))

# Baseline train/test partitioning (70/30 stratified)
set.seed(123)
target <- CLUSTER_VAL_no_NA$Clusters
trainIndex <- createDataPartition(target, p = 0.7, list = FALSE)
trainData_base <- CLUSTER_VAL_no_NA[trainIndex, initial_features]
testData_base  <- CLUSTER_VAL_no_NA[-trainIndex, initial_features]
trainLabels <- target[trainIndex]
testLabels  <- target[-trainIndex]

# Baseline random forest (for initial model and which subsequent model is tested against)
set.seed(123)
rf_model <- randomForest(x = trainData_base, y = as.factor(trainLabels), ntree = 500, importance = TRUE)
baseline_preds <- predict(rf_model, newdata = testData_base)
baseline_accuracy <- mean(baseline_preds == testLabels)
cat("Baseline Accuracy:", baseline_accuracy, "\n")
baseline_kappa <- kappa2(data.frame(baseline_preds, testLabels))$value
cat("Baseline Kappa:", baseline_kappa, "\n")

# Initialize storage objects
biomarkers <- candidate_biomarkers
n_bio <- length(biomarkers)
accuracy_results <- numeric(n_bio)
kappa_results <- numeric(n_bio)
num_features_results <- numeric(n_bio)
importance_results <- vector("list", n_bio)

# Loop: cumulative addition of biomarkers as per Model 1
for (i in seq_along(biomarkers)) {
  # Use a consistent seed per iteration
  set.seed(1234 + i)
  
  # Build current feature set (cumulative)
  current_features <- c(initial_features, biomarkers[1:i])
  
  # Recreate stratified train/test split (consistent seed ensures reproducibility)
  set.seed(1234 + i)
  Index_Clusters_Script <- createDataPartition(CLUSTER_VAL_no_NA$Clusters, p = 0.7, list = FALSE)
  train_Clusters <- CLUSTER_VAL_no_NA[Index_Clusters_Script, ]
  test_Clusters  <- CLUSTER_VAL_no_NA[-Index_Clusters_Script, ]
  
  # Define caret cross-validation control (3-fold)
  set.seed(1234 + i)
  ctrlspecs_Script <- trainControl(
    method = "cv",
    number = 3,
    savePredictions = "final",
    classProbs = TRUE
  )
  
  # Train random forest via caret (ranger backend)
  formula <- as.formula(paste("Clusters ~", paste(current_features, collapse = " + ")))
  MODEL_Script_RandomForest <- caret::train(
    formula,
    data = train_Clusters,
    method = "ranger",
    trControl = ctrlspecs_Script,
    importance = "permutation",
    na.action = na.exclude
  )
  
  # Predict on held-out test set
  predictions <- predict(MODEL_Script_RandomForest, newdata = test_Clusters)
  cm <- caret::confusionMatrix(data = predictions, reference = test_Clusters$Clusters)
  
  # Store metrics and importance
  accuracy_results[i] <- as.numeric(cm$overall['Accuracy'])
  kappa_results[i] <- as.numeric(cm$overall['Kappa'])
  num_features_results[i] <- length(current_features)
  imp <- varImp(MODEL_Script_RandomForest, scale = FALSE)
  
  # Keep only importance rows for candidate biomarkers (if present)
  imp_df <- as.data.frame(imp$importance)
  imp_df$Biomarker <- rownames(imp_df)
  importance_scores <- imp_df %>% dplyr::filter(Biomarker %in% biomarkers)
  importance_results[[i]] <- importance_scores
}

# Combine and summarise results
results <- data.frame(
  Biomarker = biomarkers,
  Accuracy = accuracy_results,
  Kappa = kappa_results,
  Num_Features = num_features_results,
  stringsAsFactors = FALSE
)

# Combine importance results into a single data frame
importance_df <- dplyr::bind_rows(importance_results, .id = "biomarker_index")

# Summarise importance per biomarker
importance_summary <- importance_df %>%
  dplyr::group_by(Biomarker) %>%
  dplyr::summarise(VIF = mean(Overall, na.rm = TRUE), .groups = "drop") %>%
  dplyr::mutate(`VIF Percentage Importance` = VIF / sum(VIF, na.rm = TRUE) * 100) %>%
  dplyr::arrange(dplyr::desc(`VIF Percentage Importance`))

vif_accuracy_kappa <- merge(importance_summary, results, by = "Biomarker")

median_percentage <- median(vif_accuracy_kappa$`VIF Percentage Importance`, na.rm = TRUE)

# Apply filtering thresholds (adjust thresholds in manuscript as needed)
filtered_biomarkers <- vif_accuracy_kappa %>%
  dplyr::filter(`VIF Percentage Importance` > median_percentage, Accuracy > 0.80, Kappa > 0.75)

# Save outputs
saveRDS(results, file = "outputs/model_1_performance_results.rds")
saveRDS(importance_df, file = "outputs/model_1_importance_scores.rds")
saveRDS(vif_accuracy_kappa, file = "outputs/model_1_vif_accuracy_kappa.rds")
write.csv(filtered_biomarkers, file = "outputs/filtered_biomarkers_model_1.csv", row.names = FALSE)

# Print summary tables to console
print(results)
print(top_third_biomarkers)
print(filtered_biomarkers)

# -----------------------------
# SECTION 2: PCA and Hierarchical Clustering (Model 1)
# -----------------------------
suppressPackageStartupMessages({
  library(FactoMineR)
  library(factoextra)
  library(ComplexHeatmap)
  library(pheatmap)
  library(ggfortify)
  library(seriation)
  library(ade4)
  library(readxl)
  library(writexl)
  library(tibble)
})

# ---- Input: biomarkers matrix for PCA ----
pca_input_path <- "data/model_1_biomarkers.xlsx"   # originally: model_1_biomarkers.xlsx
if (!file.exists(pca_input_path)) stop("Missing input file: data/model_1_biomarkers.xlsx")
icat_biomarkers <- readxl::read_excel(pca_input_path)
icat_biomarkers <- as.data.frame(icat_biomarkers)
rownames(icat_biomarkers) <- icat_biomarkers$Code
icat_biomarkers <- icat_biomarkers[, !(colnames(icat_biomarkers) %in% "Code")]

# Perform PCA (FactoMineR)
biomarkers_pca <- FactoMineR::PCA(icat_biomarkers, scale.unit = TRUE, graph = FALSE)

# Hierarchical clustering on principal components (HCPC)
hc <- FactoMineR::HCPC(biomarkers_pca, consol = TRUE, nb.clust = -1, graph = FALSE)

# Prepare matrix for heatmap (z-score scaled)
mat <- scale(as.matrix(icat_biomarkers))
# Row clustering order
o1 <- hclust(dist(t(mat)))
x <- hc$data.clust$clust

# Save cluster allocation to file
cluster_df <- as.data.frame(hc$data.clust)
cluster_df <- tibble::rownames_to_column(cluster_df, "ID")
cluster_allocation_path <- "outputs/cluster_allocation_model_1.xlsx"
writexl::write_xlsx(cluster_df[, c("ID", "clust")], cluster_allocation_path)

# Draw heatmap and save to PDF
pdf(file = "outputs/Biomarkers_model_1_heatmap.pdf", height = 14, width = 25)
ComplexHeatmap::Heatmap(mat, split = x, show_row_names = FALSE,
              row_title = NULL, column_order = get_order(o1),
              row_gap = grid::unit(0.5, "mm"),
              row_title_gp = grid::gpar(font = 1),
              column_names_gp = grid::gpar(fontsize = 20), show_parent_dend_line = FALSE,
              heatmap_legend_param = list(legend_direction = "horizontal", title = "z-score color key",
                                          legend_width = grid::unit(3, "cm")),
              left_annotation = ComplexHeatmap::rowAnnotation(foo = ComplexHeatmap::anno_block(gp = grid::gpar(fill = 0),
                                                               labels = paste0("C", x), labels_gp = grid::gpar(col = "black", fontsize = 20))),
              row_names_centered = TRUE, row_dend_width = grid::unit(1, "cm"))
dev.off()

###############################################################################
# 3. Cluster Characterisation
###############################################################################

# Load anonymized metadata (de-identified demographic/clinical data)
metadata_path <- "data/metadata_clustered_model1.xlsx"
if (!file.exists(metadata_path)) stop("Missing input file: data/metadata_clustered_model1.xlsx")

model_1 <- read_excel(metadata_path)

model_1 <- merge(model_1, cluster_table, by = "ID")

# Summary table by cluster
metadata_summary <- model_1 %>%
  tbl_summary(by = "Cluster", missing = "no") %>%
  add_p(pvalue_fun = ~ style_pvalue(.x, digits = 2)) %>%
  modify_caption("**Table 1. Participant characteristics by biomarker cluster**") %>%
  bold_labels()

metadata_summary %>% as_gt() %>% 
  gt::gtsave(filename = "Initial_model_Table_Cluster_Characteristics.docx")

# -----------------------------
# SECTION 4: Logistic regression analysis 
# -----------------------------
suppressPackageStartupMessages({
  library(dplyr)
  library(broom)
  library(car)
  library(readxl)
  library(ggplot2)
  library(flextable)
  library(officer)
  library(lme4)
  library(broom.mixed)
  library(scales)
})


# Ensure factor types are correct
model_1 <- model_1 %>%
  mutate(across(c(Sex, Smoking, Dyslipidaemia, Diabetes, HIVStatus, Geography, CVD), as.factor))

# Relevel Cluster 1 as reference
model_1$clust <- relevel(factor(model_1$clust), ref = "1")
model_1$Smoking <- relevel(factor(model_1$Smoking), ref = "Non-smoker")

# Create combined cohort–HIV variable
model_1$CohortHIV <- interaction(model_1$Geography, model_1$HIVStatus, sep = "_")

# -----------------------------
# SECTION 3: Logistic Regression Analyses
# -----------------------------
variables_of_interest <- c("clust", "Age", "Smoking", "BMI", "Dyslipidaemia", "Diabetes", "CohortHIV")

# ---- Univariate logistic regressions ----
univ_results <- list()
for (var in variables_of_interest) {
  formula <- as.formula(paste("CVD ~", var))
  model <- glm(formula, data = model_1, family = binomial)
  univ_results[[var]] <- tidy(model, conf.int = TRUE, exponentiate = TRUE)
}

univ_df <- bind_rows(univ_results, .id = "Variable")

# Save univariate results to Word
univariate_flex <- flextable(univ_df) %>%
  set_table_properties(width = 0.8, layout = "autofit")

read_docx() %>%
  body_add_par("Univariate Logistic Regression Results for CVD (Model 1)", style = "heading 1") %>%
  body_add_flextable(univariate_flex) %>%
  print(target = "outputs/Model1_CVD_Univariate.docx")

# ---- Adjusted multivariate model ----
model_adj <- glm(CVD ~ clust + Age + BMI + Smoking + Sex + Dyslipidaemia,
                 data = model_1, family = binomial)

adj_summary <- tidy(model_adj, conf.int = TRUE, exponentiate = TRUE) %>%
  mutate(p.value = format.pval(p.value, digits = 4))

adj_table <- flextable(adj_summary) %>%
  set_table_properties(width = 0.8, layout = "autofit")

read_docx() %>%
  body_add_par("Multivariate Logistic Regression Results for CVD (Model 1)", style = "heading 1") %>%
  body_add_flextable(adj_table) %>%
  print(target = "outputs/Model1_CVD_Multivariate.docx")

# -----------------------------
# SECTION 4: Sensitivity Analyses
# -----------------------------
# Sensitivity analysis function: testing impact of CohortHIV
run_sensitivity_analyses <- function(data, cluster_var = "clust", cohort_var = "CohortHIV") {
  
  message("=== Running Sensitivity Analyses: Effect of CohortHIV on Cluster–CVD Associations ===")
  
  # Define the base formula (same across all models)
  base_formula <- as.formula("CVD_all ~ clust + Age + Smoking + Sex + BMI + Dyslipidaemia")
  
  all_results <- list()
  all_aic <- list()
  
  # --- 1. Main (Pooled) Model - no cohort adjustment
  main_model <- glm(base_formula, data = data, family = binomial)
  main_summary <- broom::tidy(main_model, conf.int = TRUE, exponentiate = TRUE) %>%
    dplyr::filter(grepl(cluster_var, term)) %>%
    dplyr::mutate(Model = "Main (Pooled)") %>%
    dplyr::select(Model, term, estimate, conf.low, conf.high, p.value)
  
  # --- 2. Fixed CohortHIV Model
  fixed_formula <- update(base_formula, paste0(". ~ . + ", cohort_var))
  fixed_model <- glm(fixed_formula, data = data, family = binomial)
  fixed_summary <- broom::tidy(fixed_model, conf.int = TRUE, exponentiate = TRUE) %>%
    dplyr::filter(grepl(cluster_var, term)) %>%
    dplyr::mutate(Model = "Fixed CohortHIV") %>%
    dplyr::select(Model, term, estimate, conf.low, conf.high, p.value)
  
  # --- 3. Random Intercept Model (CohortHIV)
  random_formula <- reformulate(
    termlabels = c(attr(terms(base_formula), "term.labels"), paste0("(1|", cohort_var, ")")),
    response = as.character(base_formula[[2]])
  )
  random_model <- lme4::glmer(random_formula, data = data, family = binomial)
  random_summary <- broom.mixed::tidy(random_model, conf.int = TRUE, effects = "fixed", exponentiate = TRUE) %>%
    dplyr::filter(grepl(cluster_var, term)) %>%
    dplyr::mutate(Model = "Random Intercept (CohortHIV)") %>%
    dplyr::select(Model, term, estimate, conf.low, conf.high, p.value)
  
  # --- Combine results
  combined_results <- dplyr::bind_rows(main_summary, fixed_summary, random_summary) %>%
    dplyr::mutate(across(c(estimate, conf.low, conf.high), \(x) round(x, 2)),
                  p.value = signif(p.value, 3))
  
  # --- Store AIC values
  aic_values <- data.frame(
    Model = c("Main (Pooled)", "Fixed CohortHIV", "Random Intercept (CohortHIV)"),
    AIC = c(AIC(main_model), AIC(fixed_model), AIC(random_model))
  )
  
  list(
    model_results = combined_results,
    aic = aic_values
  )
}

# --- Run the CohortHIV sensitivity analysis ---
sensitivity_outputs <- run_sensitivity_analyses(
  data = model_1,
  cluster_var = "clust",
  cohort_var = "CohortHIV"
)

# View results
sensitivity_outputs$model_results
sensitivity_outputs$aic

# Optionally save to Excel
writexl::write_xlsx(
  list(
    "Model_Results" = sensitivity_outputs$model_results,
    "AIC_Values" = sensitivity_outputs$aic
  ),
  path = "model_1_CohortHIV_sensitivity_analysis_results.xlsx"
)

# -----------------------------
# SECTION 5: ASCVD 10-Year Risk Analysis
# -----------------------------
ascvd_df <- read_excel("data/df_ascvd.xlsx")

# Merge ASCVD scores into model dataset
model_1 <- left_join(model_1, ascvd_df %>% select(ID, ascvd_10yr_risk), by = "ID")

# Summary of ASCVD risk per cluster
ascvd_summary <- model_1 %>%
  group_by(clust) %>%
  summarise(
    n = n(),
    median_ASCVD = median(ascvd_10yr_risk, na.rm = TRUE),
    IQR_lower = quantile(ascvd_10yr_risk, 0.25, na.rm = TRUE),
    IQR_upper = quantile(ascvd_10yr_risk, 0.75, na.rm = TRUE)
  )
write.csv(ascvd_summary, "outputs/Model1_ASCVD_Summary.csv", row.names = FALSE)

# Kruskal–Wallis test
kruskal_cluster <- kruskal.test(ascvd_10yr_risk ~ clust, data = model_1)
capture.output(kruskal_cluster, file = "outputs/Model1_ASCVD_Kruskal.txt")

# Log-transform ASCVD risk
model_1$log_ascvd <- log(model_1$ascvd_10yr_risk + 0.001)

# Univariate ASCVD models
ascvd_uni <- lapply(variables_of_interest, function(var) {
  model <- lm(as.formula(paste("log_ascvd ~", var)), data = model_1)
  tidy(model, conf.int = TRUE)
}) %>%
  bind_rows(.id = "Variable")

# Multivariate ASCVD model
ascvd_multi <- lm(log_ascvd ~ clust + Age + Smoking + BMI + Dyslipidaemia + Sex, data = model_1)
ascvd_multi_summary <- tidy(ascvd_multi, conf.int = TRUE)

# Export to Word
read_docx() %>%
  body_add_par("Multivariate Analysis Results for ASCVD 10-Year Risk (Model 1)", style = "heading 1") %>%
  body_add_flextable(flextable(ascvd_multi_summary)) %>%
  print(target = "outputs/Model1_ASCVD_Multivariate.docx")

# -----------------------------
# SECTION 6: Reproducibility
# -----------------------------
si <- sessionInfo()
capture.output(si, file = "outputs/Model1_session_info.txt")
################################################################################
# End of S2_Code_Model1.R
################################################################################
