# Supplementary material for: Refining biomarker-based clustering of cardiovascular inflammatory phenotypes in HIV using Recursive Feature Addition: A comparative evaluation approach
Source: PLoS Comput Biol. 2026 Apr 27;22(4):e1014209. doi: 10.1371/journal.pcbi.1014209 (PMC13119895; doi:10.1371/journal.pcbi.1014209)
Supplement: S4 Data — Annotated R scripts implementing data preprocessing, imputation, principal component analysis, recursive feature addition strategies, clustering, bootstrap stability analyses, and regression modelling used across all three models. (ZIP) [file pcbi.1014209.s016.zip › S1_Code_Baseline_PCA_Regression.R]

###############################################################################
# S1 Code. Initial model PCA and Regression Analysis 
# Study: Biomarker Clustering and Cardiovascular Disease Risk in HIV
# Author: Rachel MacCann
# Date: May 2025
# Description: Performs principal component analysis (PCA)-based clustering 
# and logistic regression to explore associations between biomarker-derived 
# clusters and cardiovascular disease (CVD).
###############################################################################

# --- Environment Setup ---
# Initialize reproducible environment
# install.packages("renv") # Run once if not installed
# renv::init()

set.seed(1234)  # Fixed random seed for reproducibility
RNGkind(kind = "L'Ecuyer-CMRG")

# --- Load Required Libraries ---
library(FactoMineR)
library(factoextra)
library(ComplexHeatmap)
library(FactoInvestigate)
library(tidyverse)
library(readxl)
library(ggplot2)
library(gtsummary)
library(gt)
library(dplyr)
library(mice)
library(broom)
library(car)
library(flextable)
library(officer)

###############################################################################
# 1. Data Preparation
###############################################################################

# Load anonymized biomarker dataset (processed and de-identified)
# Expected structure: rows = participants, columns = biomarkers (Marker1–Marker24)
biomarker_data <- read_excel("Initial_model_Biomarkers_Baseline.xlsx")
biomarker_data <- as.data.frame(biomarker_data)
rownames(biomarker_data) <- biomarker_data$SampleID
biomarker_data <- biomarker_data[, -1]  # Remove ID column

###############################################################################
# 2. Principal Component and Cluster Analysis
###############################################################################

# Perform PCA on 24 inflammatory biomarkers
pca_results <- PCA(biomarker_data, scale.unit = TRUE, graph = FALSE)

#HCPC
hc <- HCPC(pca_results, consol=T, nb.clust=-1)

cluster_assignments <- hc_results$data.clust$clust

# Save cluster allocation table
cluster_table <- tibble::tibble(ID = rownames(biomarker_data), Cluster = cluster_assignments)
write.csv(cluster_table, "Initial_model_Data_Cluster_Allocations.csv", row.names = FALSE)

# --- Generate Heatmap ---
mat <- biomarker_data
mat[1:24]<-scale(mat[1:24], scale=TRUE)
o1 = hclust(dist(t(mat[1:24])))
x<-hc$data.clust$clust

heatmap_plot <- Heatmap(mat[1:24], split = x, show_row_names = FALSE,
              row_title = NULL, column_order = get_order(o1),
              row_gap = unit(0.5, "mm"), row_title_gp = gpar(font = 1),
              column_names_gp = gpar(fontsize = 20), show_parent_dend_line = FALSE,
              heatmap_legend_param = list(legend_direction = "horizontal", title = "z-score color key",
                                          legend_width = unit(3, "cm")),
              left_annotation = rowAnnotation(foo = anno_block(gp = gpar(fill =0),
                                                               labels = c("Cluster 2", "Cluster 1", "Cluster 3"), 
                                                               labels_gp = gpar(col = "black", fontsize = 20)))
              row_names_centered = TRUE, row_dend_width = unit(1, "cm"))
heatmap_plot


pdf("Initial_model_Fig_Heatmap.pdf", height = 10, width = 16)
draw(heatmap_plot, heatmap_legend_side = "top")
dev.off()

###############################################################################
# 3. Cluster Characterisation
###############################################################################

# Load anonymized metadata (de-identified demographic/clinical data)
metadata <- read_excel("Data_Metadata_Baseline.xlsx")
metadata <- merge(metadata, cluster_table, by = "ID")

# Summary table by cluster
metadata_summary <- metadata %>%
  tbl_summary(by = "Cluster", missing = "no") %>%
  add_p(pvalue_fun = ~ style_pvalue(.x, digits = 2)) %>%
  modify_caption("**Table 1. Participant characteristics by biomarker cluster**") %>%
  bold_labels()

metadata_summary %>% as_gt() %>% 
  gt::gtsave(filename = "Initial_model_Table_Cluster_Characteristics.docx")

###############################################################################
# 4. Logistic Regression Analyses
###############################################################################

# Confirm variables - relevel cluster to reflect the uninflamed cluster as reference
metadata$Cluster <- as.factor(metadata$Cluster)
metadata$Cluster <- relevel(metadata$Cluster, ref = "1")

# --- Impute missing covariates (predictive mean matching / CART as in main script) ---
impute_vars <- intersect(c("Smoking", "BMI"), names(metadata))

if (length(impute_vars) > 0) {
  mi_object <- mice(metadata[, impute_vars], m = 5, method = "cart", maxit = 50, seed = 500)
  metadata[, impute_vars] <- complete(mi_object)
}

# --- Ensure cluster variable name matches your model code ---
# Here we try to be adaptive: prefer 'clust' if present, else use 'Cluster'.
cluster_var <- if ("clust" %in% names(metadata)) "clust" else "Cluster"

# --- Attach ASCVD scores if df is available ---
if (exists("ascvd_df")) {
  # ensure ascvd_df has columns: ID and ascvd_10yr_risk
  metadata <- metadata %>% left_join(ascvd_df %>% select(ID, ascvd_10yr_risk), by = "ID")
} else if (file.exists("Data_ASCVD_10yrRisk.xlsx")) {
  ascvd_df <- read_excel("Data_ASCVD_10yrRisk.xlsx")
  metadata <- metadata %>% left_join(ascvd_df %>% select(ID, ascvd_10yr_risk), by = "ID")
}

# --- Variables of interest for regression (same approach as your main script) ---
variables_of_interest <- c(cluster_var, "Age", "Smoking", "BMI", "Dyslipidaemia", "Triglycerides", "Diabetes")

# --- 4.1 Univariate logistic regressions (CVD) ---
univ_results <- list()
for (var in variables_of_interest) {
  # construct formula using the actual cluster variable name
  formula <- as.formula(paste("CVD_all ~", var))
  m <- glm(formula, data = metadata, family = binomial)
  univ_results[[var]] <- tidy(m, conf.int = TRUE, exponentiate = TRUE)
}
univ_df <- bind_rows(univ_results, .id = "Variable")
write.csv(univ_df, "Initial_model_Univariate_Logistic_Results.csv", row.names = FALSE)

# --- 4.2 Multivariable logistic regression (CVD) ---
# Keep model specification consistent with your main script
multi_model <- glm(CVD_all ~ get(cluster_var) + Age + Smoking + Sex + BMI + Dyslipidaemia,
                   data = metadata, family = binomial)

# Tidy and save (note: tidy won't like get() in formula printing, so create formula explicitly)
multi_formula <- as.formula(paste("CVD_all ~", cluster_var, "+ Age + Smoking + Sex + BMI + Dyslipidaemia"))
multi_model <- glm(multi_formula, data = metadata, family = binomial)
multi_summary <- tidy(multi_model, conf.int = TRUE, exponentiate = TRUE)
write.csv(multi_summary, "Initial_model_Multivariate_Logistic_Results.csv", row.names = FALSE)

# --- 4.3 Sensitivity analyses (preserve your original function) ---
# Sensitivity analysis function: testing impact of CohortHIV
run_sensitivity_analyses <- function(data, cluster_var = "clust", cohort_var = "CohortHIV") {
  
  message("=== Running Sensitivity Analyses: Effect of CohortHIV on Cluster–CVD Associations ===")
  
  # Define the base formula (same across all models)
  base_formula <- as.formula("CVD_all ~ clust + Age + Smoking + Sex + BMI + Dyslipidaemia")
  
  all_results <- list()
  all_aic <- list()
  
  # --- 1. Main (Pooled) Model - no cohort adjustment
  main_model <- glm(base_formula, data = data, family = binomial)
  main_summary <- broom::tidy(main_model, conf.int = TRUE, exponentiate = TRUE) %>%
    dplyr::filter(grepl(cluster_var, term)) %>%
    dplyr::mutate(Model = "Main (Pooled)") %>%
    dplyr::select(Model, term, estimate, conf.low, conf.high, p.value)
  
  # --- 2. Fixed CohortHIV Model
  fixed_formula <- update(base_formula, paste0(". ~ . + ", cohort_var))
  fixed_model <- glm(fixed_formula, data = data, family = binomial)
  fixed_summary <- broom::tidy(fixed_model, conf.int = TRUE, exponentiate = TRUE) %>%
    dplyr::filter(grepl(cluster_var, term)) %>%
    dplyr::mutate(Model = "Fixed CohortHIV") %>%
    dplyr::select(Model, term, estimate, conf.low, conf.high, p.value)
  
  # --- 3. Random Intercept Model (CohortHIV)
  random_formula <- reformulate(
    termlabels = c(attr(terms(base_formula), "term.labels"), paste0("(1|", cohort_var, ")")),
    response = as.character(base_formula[[2]])
  )
  random_model <- lme4::glmer(random_formula, data = data, family = binomial)
  random_summary <- broom.mixed::tidy(random_model, conf.int = TRUE, effects = "fixed", exponentiate = TRUE) %>%
    dplyr::filter(grepl(cluster_var, term)) %>%
    dplyr::mutate(Model = "Random Intercept (CohortHIV)") %>%
    dplyr::select(Model, term, estimate, conf.low, conf.high, p.value)
  
  # --- Combine results
  combined_results <- dplyr::bind_rows(main_summary, fixed_summary, random_summary) %>%
    dplyr::mutate(across(c(estimate, conf.low, conf.high), \(x) round(x, 2)),
                  p.value = signif(p.value, 3))
  
  # --- Store AIC values
  aic_values <- data.frame(
    Model = c("Main (Pooled)", "Fixed CohortHIV", "Random Intercept (CohortHIV)"),
    AIC = c(AIC(main_model), AIC(fixed_model), AIC(random_model))
  )
  
  list(
    model_results = combined_results,
    aic = aic_values
  )
}

# --- Run the CohortHIV sensitivity analysis ---
sensitivity_outputs <- run_sensitivity_analyses(
  data = metadata,
  cluster_var = "clust",
  cohort_var = "CohortHIV"
)

# View results
sensitivity_outputs$model_results
sensitivity_outputs$aic

# Optionally save to Excel
writexl::write_xlsx(
  list(
    "Model_Results" = sensitivity_outputs$model_results,
    "AIC_Values" = sensitivity_outputs$aic
  ),
  path = "Initial_model_CohortHIV_sensitivity_analysis_results.xlsx"
)
# --- 4.4 ASCVD analyses (if ascvd_10yr_risk present) ---
if ("ascvd_10yr_risk" %in% names(metadata)) {
  # Summary by cluster - medians and IQR bounds
  ascvd_summary <- metadata %>%
    group_by_at(cluster_var) %>%
    summarise(
      n = n(),
      median_ASCVD = median(ascvd_10yr_risk, na.rm = TRUE),
      IQR_lower = quantile(ascvd_10yr_risk, 0.25, na.rm = TRUE),
      IQR_upper = quantile(ascvd_10yr_risk, 0.75, na.rm = TRUE)
    )
  write.csv(ascvd_summary, "Initial_model_Data_ASCVD_Summary.csv", row.names = FALSE)
  
  # Kruskal-Wallis
  kruskal_cluster <- kruskal.test(ascvd_10yr_risk ~ get(cluster_var), data = metadata)
  capture.output(kruskal_cluster, file = "Initial_model_ASCVD_Kruskal_Test.txt")
  
  # log transform for regression
  metadata$log_ascvd <- log(metadata$ascvd_10yr_risk + 0.001)
  
  # Univariate linear models
  univ_ascvd_results <- list()
  for (var in variables_of_interest) {
    formula <- as.formula(paste("log_ascvd ~", var))
    lm_mod <- lm(formula, data = metadata)
    univ_ascvd_results[[var]] <- tidy(lm_mod, conf.int = TRUE)
  }
  univ_ascvd_df <- bind_rows(univ_ascvd_results, .id = "Variable")
  write.csv(univ_ascvd_df, "Initial_model_Univariate_ASCVD_Results.csv", row.names = FALSE)
  
  # Multivariable linear model
  multivar_ascvd <- lm(log_ascvd ~ get(cluster_var) + Age + Smoking + BMI + Dyslipidaemia + Sex,
                       data = metadata)
  # create tidy summary (fix term names)
  multivar_ascvd_summary <- tidy(multivar_ascvd, conf.int = TRUE)
  write.csv(multivar_ascvd_summary, "Initial_model_Multivariate_ASCVD_Results.csv", row.names = FALSE)
}

# --- 4.5 Combined forest plot  ---
df <- bind_rows(
  univ_df %>% mutate(Model = "Unadjusted"),
  multi_summary %>% mutate(Model = "Adjusted")
) %>%
  # Ensure numeric and rename for plotting consistency
  mutate(across(c(estimate, conf.low, conf.high, p.value), as.numeric)) %>%
  rename(
    OddsRatio = estimate,
    CI_Lower = conf.low,
    CI_Upper = conf.high,
    P_Value = p.value
  ) %>%
  # Clean up variable labels automatically
  mutate(
    Variable = gsub("clust", "Cluster ", term, ignore.case = TRUE),
    Variable = gsub("Cluster (\\d+)", "Cluster \\1 vs Cluster 1", Variable),
    Variable = gsub("Smoking.*", "Smoking (Yes vs No)", Variable),
    Variable = gsub("Sex.*Male", "Sex, Male", Variable),
    Variable = gsub("BMI.*", "BMI (kg/m²)", Variable),
    Variable = gsub("Dyslipidaemia.*Yes", "Dyslipidaemia (Yes)", Variable),
    Variable = gsub("_", " ", Variable),
    Model = factor(Model, levels = c("Adjusted", "Unadjusted"))
  )

# Optional: reverse variable order for nicer forest plot display
df$Variable <- factor(df$Variable, levels = rev(unique(df$Variable)))

# --- Forest plot  ---
dodge <- position_dodge(width = 0.7)

forest_plot <- ggplot(df, aes(y = Variable, x = OddsRatio, color = Model)) +
  geom_point(position = dodge, size = 3) +
  geom_errorbarh(aes(xmin = CI_Lower, xmax = CI_Upper), position = dodge, height = 0.3) +
  geom_vline(xintercept = 1, linetype = "dashed") +
  scale_x_log10() +
  scale_color_manual(values = c("Unadjusted" = "#1B3B6F", "Adjusted" = "#2A9D8F")) +
  geom_text(
    aes(
      x = max(df$CI_Upper, na.rm = TRUE) * 1.1,
      label = paste0(
        "OR=", sprintf("%.2f", OddsRatio),
        " [", sprintf("%.2f", CI_Lower), "–", sprintf("%.2f", CI_Upper), "]",
        "  p=", signif(P_Value, 2)
      )
    ),
    size = 4, hjust = 0, position = dodge, inherit.aes = TRUE
  ) +
  coord_cartesian(
    xlim = c(min(df$CI_Lower, na.rm = TRUE) * 0.8,
             max(df$CI_Upper, na.rm = TRUE) * 2.0),
    clip = "off"
  ) +
  theme_minimal(base_size = 14) +
  theme(
    legend.position = "top",
    axis.text.y = element_text(size = 15),
    axis.text.x = element_text(size = 12)
  )

ggsave("S2_Fig_Baseline_CVD_ForestPlot_Adjusted_Unadjusted.png",
       forest_plot, width = 17, height = 8, dpi = 300)


###############################################################################
# 6. Reproducibility
###############################################################################

# Snapshot current environment for full reproducibility
# renv::snapshot()

# Note:
# - Because PCA and HCPC involve random initialisation, minor variations in 
#   cluster membership may occur between runs. Fixed seeds and renv ensure 
#   stable analytical reproducibility.
# - All datasets used here are simulated representations 
#   of the underlying cohort data.

###############################################################################
# END OF SCRIPT
###############################################################################
